# Supplementary material for: Microstructure and Mechanical Behavior of Quaternary Eutectic α+θ+Q+Si Clusters in As-Cast Al-Mg-Si-Cu Alloys
Source: Materials (Basel). 2023 Sep 6;16(18):6091. doi: 10.3390/ma16186091 (PMC10532811; doi:10.3390/ma16186091)
Supplement: Supplementary file 1 [file materials-16-06091-s001.zip]

Archive with 4 entries (4 files):
- Figure S1.tif
- Figure S2.tif
- Figure S3.tif
- Video S1.avi
